# Supplementary material for: The structure of microbial communities of activated sludge of large-scale wastewater treatment plants in the city of Moscow
Source: Sci Rep. 2022 Mar 2;12:3458. doi: 10.1038/s41598-022-07132-4 (PMC8891259; doi:10.1038/s41598-022-07132-4)
Supplement: Supplementary file 3 — Supplementary Table S1. [file 41598_2022_7132_MOESM3_ESM.xls]

## Sheet: Table S1 title
	Table S1. Sequencing statistics

## Sheet: Table S1 data
	Sample ID	WWTP	Number of 16S rRNA gene sequences (merged read pairs)
	IL1207	WWTP1	76831
	IL1208	WWTP1	91136
	IL1209	WWTP1	64357
	IL1198	WWTP2	41161
	IL1199	WWTP2	48870
	IL1200	WWTP2	99676
	IL1189	WWTP3	123178
	IL1190	WWTP3	132098
	IL1191	WWTP3	97444
	IL1192	WWTP4	101488
	IL1193	WWTP4	97279
	IL1194	WWTP4	120690
	IL1195	WWTP5	63558
	IL1196	WWTP5	120921
	IL1197	WWTP5	57167
	IL1204	WWTP6	71352
	IL1205	WWTP6	87301
	IL1206	WWTP6	66107
	IL1229	WWTP7	52757
	IL1230	WWTP7	75710
	IL1231	WWTP7	62988
	IL1232	WWTP8	72788
	IL1233	WWTP8	57081
	IL1234	WWTP8	46535
	IL1235	WWTP9	50170
	IL1236	WWTP9	131459
	IL1237	WWTP9	63760
