# Supplementary material for: The structure of microbial communities of activated sludge of large-scale wastewater treatment plants in the city of Moscow
Source: Sci Rep. 2022 Mar 2;12:3458. doi: 10.1038/s41598-022-07132-4 (PMC8891259; doi:10.1038/s41598-022-07132-4)
Supplement: Supplementary file 4 — Supplementary Table S2. [file 41598_2022_7132_MOESM4_ESM.xls]

## Sheet: Table S2 titale
	Table S2. Alpha diversity indices
	The numbers of reads generated for each sample were randomly sub-sampled to the size of the smallest set (94942 reads)

## Sheet: Table S2 data
	WWTP	WWTP complex	Technology	OTUs	berger_parker	buzas_gibson	chao1	dominance	equitability	jost	jost1	robbins	simpson	shannon_e
	WWTP1	LOS	AE (SF)	4868	0.0423	0.00737	4868.4	0.994	0.771	302.4	699.5	0.231	0.00599	6.55
	WWTP2	LOS	N-DN	4190	0.0584	0.00642	4190.2	0.993	0.769	264.6	609.7	0.172	0.00704	6.41
	WWTP3	LOS	UCT	4101	0.0351	0.00519	4102.8	0.993	0.745	226.6	492.6	0.345	0.0073	6.2
	WWTP4	LOS	UCT	3963	0.113	0.00286	3964.2	0.977	0.676	84.8	271.5	0.327	0.023	5.6
	WWTP5	LOS	UCT	4197	0.0363	0.00568	4197.6	0.993	0.754	243.6	539.2	0.258	0.00688	6.29
	WWTP6	LOS	UCT	4326	0.107	0.00483	4326.6	0.984	0.732	142.2	458.5	0.249	0.016	6.13
	WWTP7	KOS	AE (CAS)	3860	0.0451	0.00575	3860.2	0.993	0.763	256.6	546.2	0.189	0.0066	6.3
	WWTP8	KOS	UCT	4520	0.101	0.00539	4520.1	0.983	0.741	140.5	512.2	0.133	0.0168	6.24
	WWTP9	KOS	UCT	4822	0.113	0.00528	4822.4	0.982	0.733	133.7	500.9	0.233	0.0181	6.22
