# Supplementary material for: The structure of microbial communities of activated sludge of large-scale wastewater treatment plants in the city of Moscow
Source: Sci Rep. 2022 Mar 2;12:3458. doi: 10.1038/s41598-022-07132-4 (PMC8891259; doi:10.1038/s41598-022-07132-4)
Supplement: Supplementary file 5 — Supplementary Table S3. [file 41598_2022_7132_MOESM5_ESM.xls]

## Sheet: Table S3 title
	Table S3 3. The relative abundance of taxonomic groups of microorganisms according to 16S rRNA gene profiling.											Table S3. Relative abundacies of microbial phyla according to 16S rRNA gene profiling

## Sheet: Table S3 data
WWTP	Average	WWTP1	WWTP7	WWTP2	WWTP3	WWTP4	WWTP5	WWTP6	WWTP8	WWTP9
Technology		AE (SF)	AE (CAS)	N-DN	UCT	UCT	UCT	UCT	UCT	UCT
Pjylum	Relative abundance (% of the total 16S rRNA gene reads)
Proteobacteria	27.797	32.5827	26.784	24.997	33.78	26.926	31.102	24.5075	24.9942	24.4995
Bacteroidota	15.6988	13.5928	19.7882	17.298	15.6907	18.3177	17.5011	14.1043	13.1969	11.7998
Actinobacteriota	12.4656	10.1946	9.10455	5.20938	9.06463	16.8163	11.4007	15.9049	16.4962	17.9996
Chloroflexi	6.55746	4.06784	4.52729	7.18915	5.28687	5.52534	6.47041	7.75237	8.42805	9.7698
Myxococcota	5.93843	3.65805	6.24626	8.62898	5.057	4.47432	5.88037	7.49229	5.55871	6.44987
Firmicutes	5.55555	12.8931	6.08636	3.78955	6.34624	3.88375	4.19026	5.2316	3.81912	3.75992
Patescibacteria	5.49636	6.93631	6.31622	2.35972	6.64606	9.07877	6.3304	2.99091	4.42897	4.37991
Verrucomicrobiota	4.53847	3.17831	5.56667	5.13939	4.99704	4.33419	4.87031	4.51138	4.02907	4.21991
Bdellovibrionota	3.91723	1.77905	7.29563	3.85954	7.12578	4.57442	4.10026	2.84087	1.89956	1.77996
Nitrospirota	2.70291	0.793578	0.0820509	7.05917	0.0733565	0.479463	0.199013	3.9312	6.4885	5.21989
Planctomycetota	1.32135	0.491738	0.967421	2.5297	0.767545	0.730706	0.885056	1.6305	1.95955	1.92996
Acidobacteriota	0.933349	0.577693	0.647612	1.14986	0.828509	0.492476	0.915058	0.929284	1.41967	1.43997
Spirochaetota	0.933001	1.1194	1.03938	1.79979	0.526688	0.453438	0.859054	1.36042	0.621856	0.616987
Campylobacterota	0.867276	3.45816	1.07935	0.435948	0.53968	0.319309	0.31902	0.527161	0.599861	0.526989
Desulfobacterota	0.84701	0.854546	1.24925	0.785907	1.06937	1.031	0.751047	0.536164	0.780819	0.564988
Elusimicrobiota	0.55984	0.931505	0.228863	0.306964	0.176895	0.138133	0.622039	1.17036	0.772821	0.690986
Cyanobacteria	0.547456	0.457757	0.0604638	0.889895	0.301821	0.652631	0.306019	1.86057	0.198954	0.198996
Nanoarchaeota	0.507061	0.146922	0.0172897	1.29985	0.0172897	0.255247	0.764048	0.3281	0.763823	0.97098
Gemmatimonadota	0.483191	0.163913	0.275835	1.14986	0.129923	0.216209	0.250016	0.566173	0.8628	0.733985
WPS-2	0.323779	0.167911	0.219868	0.116986	0.521691	0.479463	0.967061	0.203062	0.12997	0.107998
Halobacterota	0.309301	0.465752	0.232861	0.357958	0.150911	0.216209	0.393025	0.298091	0.379912	0.288994
Sumerlaeota	0.273738	0.0301839	0.051769	1.34984	0.00431744	0.00432418	0.0648041	0.0605185	0.465892	0.431991
Fibrobacterota	0.198147	0.0344817	0.237858	0.124985	0.206877	0.0950919	0.16401	0.29409	0.284934	0.340993
Fusobacteriota	0.16681	0.590686	0.159904	0.176979	0.150911	0.073471	0.0907057	0.168051	0.056087	0.0344993
Latescibacterota	0.177921	0.0474748	0.0258845	0.448947	0.0733565	0.0130126	0.0345022	0.0432132	0.409905	0.50499
Euryarchaeota	0.164421	0.26286	0.206876	0.176979	0.133921	0.151146	0.168011	0.104032	0.154964	0.120998
Coprothermobacterota	0.0657564	0.146922	0.0129922	0.202976	0.0215872	0.00863835	0.0259016	0.0389119	0.090679	0.0431991
Deinococcota	0.0119928	0.0043177	0	0.0560934	0	0	0	0.0173053	0.004319	0.0258995
Thermoplasmatota	0.0843895	0.073361	0.154907	0.00863898	0.0258847	0.0389376	0.0993063	0.0605185	0.202953	0.0949981
FCPU426	0.0129644	0.0215885	0.0129922	0	0.00431744	0.00863835	0.047503	0.00432132	0.004319	0.0129997
Caldatribacteriota	0.00576084	0.0128931	0.00431742	0.0129985	0	0	0.00432027	0.00432132	0.012997	0
Margulisbacteria	0.0354894	0.0043177	0.0431742	0.176979	0	0	0.00863054	0.0302092	0.021595	0.0344993
Thermotogota	0.0023982	0.00862541	0	0.00431949	0	0	0	0	0.004319	0.00431991
LCP-89	0.00960628	0.0215885	0	0.017298	0.00431744	0.0173167	0.00863054	0.0173053	0	0
Sva0485	0.0072005	0	0.0388767	0.017298	0	0	0	0	0	0.00862982
Zixibacteria	0.00959855	0	0	0.0129985	0	0	0	0	0.047489	0.0258995
MBNT15	0.0014389	0	0	0	0	0	0.00432027	0	0	0.00862982
DTB120	0.00047999	0	0	0	0	0	0	0	0	0.00431991
Micrarchaeota	0.00240199	0	0	0.017298	0	0	0	0	0	0.00431991
Cloacimonadota	0.00911396	0.0215885	0	0.017298	0.00862489	0	0	0.00432132	0.030193	0
Rs-K70_termite_group	0.000958949	0	0	0	0	0	0.00863054	0	0	0
Calditrichota	0.00336619	0	0	0	0	0	0	0	0.017296	0.0129997
uncultured	0.000479889	0	0	0	0	0	0	0	0.004319	0
Iainarchaeota	0.000958667	0	0	0	0	0	0	0	0.008628	0
Hydrothermae	0.00191844	0.0043177	0	0	0	0	0.00432027	0	0.008628	0
TX1A-33	0.000479943	0	0	0.00431949	0	0	0	0	0	0
Dependentiae	0.0585596	0.00862541	0.189886	0.17298	0	0.00432418	0.00432027	0.0389119	0.04319	0.0647987
Synergistota	0.0283522	0.103945	0.0258845	0.017298	0.0215872	0.0216209	0.0259016	0.0173053	0.008628	0.0129997
NB1-j	0.0148839	0	0.0129922	0.0474944	0.0129923	0.00863835	0.00432027	0.00432132	0.012997	0.0301994
Hydrogenedentes	0.0431766	0.00862541	0.0820509	0.0647923	0.0258847	0.00863835	0.0173011	0.0518158	0.077682	0.0517989
Armatimonadota	0.0225696	0.00862541	0	0.0604928	0	0	0.0130008	0.0562172	0.038891	0.0258995
Caldisericota	0.0206343	0.0301839	0.00431742	0.0604928	0.0301821	0	0.0173011	0.0173053	0.017296	0.00862982
SAR324_clade	0.0441515	0.0172908	0.0604638	0.00863898	0.0733565	0.0130126	0.0389025	0.0518158	0.069084	0.0647987
Unassigned	0.219406	0.0258862	0.859486	0.388954	0.103938	0.138133	0.0691044	0.238073	0.073383	0.0776984
Total		100	100	100	100	100	100	100	100	100
