# Supplementary material for: The structure of microbial communities of activated sludge of large-scale wastewater treatment plants in the city of Moscow
Source: Sci Rep. 2022 Mar 2;12:3458. doi: 10.1038/s41598-022-07132-4 (PMC8891259; doi:10.1038/s41598-022-07132-4)
Supplement: Supplementary file 6 — Supplementary Table S4. [file 41598_2022_7132_MOESM6_ESM.xls]

## Sheet: Table S4 title
	Table S4. The most abundant genera

## Sheet: Table S4 data
WWTP	Average	WWTP1	WWTP7	WWTP2	WWTP3	WWTP4	WWTP5	WWTP6	WWTP8	WWTP9
Technology		AE (SF)	AE (CAS)	N-DN	UCT	UCT	UCT	UCT	UCT	UCT
	Relative abundance (% of the total 16S rRNA gene reads)
Ca. Microthrix	6.77619	3.91863	3.36917	1.2298	2.65148	11.8043	3.10061	11.1013	11.002	12.8084
Ca. Competibacter	4.12681	3.53877	0.945767	0.984836	8.50474	7.13258	7.33143	2.5103	2.53047	3.6624
OM27_clade	2.83747	1.05963	6.43841	2.49958	5.23292	3.65132	3.39066	2.12025	0.613114	0.531349
Dechloromonas	2.75307	5.02825	1.47964	0.582903	5.84326	3.07111	3.85075	1.45017	1.6003	1.87123
Nitrospira	2.69782	0.776729	0.0820798	7.05882	0.073441	0.475172	0.199039	3.92046	6.49121	5.20341
Ca. Nomurabacteria	2.0578	1.59944	3.39916	0.712881	1.801	4.99181	1.93038	0.67408	1.74032	1.6711
Trichococcus	1.83235	4.38847	1.70958	1.15981	2.28127	1.23044	1.33026	1.94023	1.17022	1.28084
AKYH767	1.78255	0.379868	0.999754	1.2098	1.50084	6.78245	3.13061	0.562067	0.842157	0.635417
[Agitococcus]_lubricus_group	1.75779	0.383866	2.8293	4.00933	1.66093	1.63059	2.16042	2.04024	0.574107	0.531349
mle1-27	1.64279	1.73939	1.91953	1.03983	2.40134	2.08075	2.31045	2.01024	0.566105	0.717471
env.OPS_17	1.62707	1.18959	2.78931	1.32978	1.55087	1.96071	2.14042	1.74021	1.04019	0.902592
Haliangium	1.52123	0.608788	1.17971	2.44959	0.617344	0.77328	2.34046	1.91023	1.71032	2.10138
Nitrosomonas	1.19874	0.154946	0.254937	1.8097	0.613342	1.24045	0.872171	0.851101	2.62049	2.37156
OLB12	1.15942	0.254911	1.25969	1.95967	0.678378	2.28082	0.233046	0.687081	1.79033	1.29085
Chitinivorax	1.09869	1.67941	0.297927	1.12981	0.34119	1.79065	0.488096	2.22026	0.790147	1.15076
Thauera	1.0389	0.979659	0.69083	1.41976	0.242135	0.436158	0.250049	1.74021	2.24042	1.35089
