# Supplementary material for: The structure of microbial communities of activated sludge of large-scale wastewater treatment plants in the city of Moscow
Source: Sci Rep. 2022 Mar 2;12:3458. doi: 10.1038/s41598-022-07132-4 (PMC8891259; doi:10.1038/s41598-022-07132-4)
Supplement: Supplementary file 7 — Supplementary Table S5. [file 41598_2022_7132_MOESM7_ESM.xls]

## Sheet: Table S5 title
	Table S5. Network analysis

## Sheet: Number of conncetions
WWTP				WWTP1	WWTP7	WWTP2	WWTP3	WWTP4	WWTP5	WWTP6	WWTP8	WWTP9	Taxonomic assignment
Technology				AE (SF)	(CAS)	N-DN	UCT	UCT	UCT	UCT	UCT	UCT
OTU ID	Degree	Exclusion	Copresence	Relative abundance (% of the total 16S rRNA gene reads)
Otu95	18	10	8	5.755e-05	0	0.000446	0	0	0	0.0001727	0.005093	0.007367	d:Bacteria,p:Myxococcota,c:Polyangia,o:Haliangiales,f:Haliangiaceae,g:Haliangium,s:metagenome
Otu105	17	7	10	7.194e-05	1.439e-05	0.01291	0	0	0	0.0002302	0.004302	0.004173	d:Bacteria,p:Sumerlaeota,c:Sumerlaeia,o:Sumerlaeales,f:Sumerlaeaceae,g:Sumerlaea,s:uncultured_organism
Otu32	15	7	8	0.003194	0.005957	0.001827	0.01463	0.007424	0.008273	0.005237	0.001237	0.001237	d:Bacteria,p:Myxococcota,c:Polyangia,o:mle1-27,f:mle1-27,g:mle1-27,s:metagenome
Otu33	15	6	9	0.0004316	5.755e-05	2.878e-05	0.005295	0.0007194	0.001165	5.755e-05	0	0	d:Bacteria,p:Patescibacteria,c:Parcubacteria,o:Candidatus_Yonathbacteria,f:Candidatus_Yonathbacteria,g:Candidatus_Yonathbacteria,s:uncultured_bacterium
Otu18	14	9	5	0.0005755	0.0006762	0.009597	0.0001727	0.0001583	0.000187	0.004748	0.0223	0.02082	d:Bacteria,p:Proteobacteria,c:Gammaproteobacteria,o:Burkholderiales,f:Nitrosomonadaceae,g:Nitrosomonas,s:uncultured_bacterium
Otu63	12	6	6	0.001784	0.001957	0.009122	0.0001295	0.0003309	8.633e-05	0.006633	0.007813	0.005942	d:Bacteria,p:Bacteroidota,c:Bacteroidia,o:Cytophagales,f:Microscillaceae,g:Hassallia,s:uncultured_Cytophagaceae
Otu76	12	7	5	0.003971	0.001439	0.01306	0.001899	0.003151	0.002158	0.00423	0.01266	0.01565	d:Bacteria,p:Verrucomicrobiota,c:Verrucomicrobiae,o:Pedosphaerales,f:Pedosphaeraceae,g:uncultured,s:uncultured_bacterium
Otu150	10	7	3	0.0008921	0.002662	0.002676	0	0	0.0001007	0.004374	0.005194	0.006057	d:Bacteria,p:Chloroflexi,c:Chloroflexia,o:Chloroflexales,f:Roseiflexaceae,g:Kouleothrix,s:uncultured_bacterium
Otu232	10	7	3	0.0009352	0.001094	0.0005611	0.00505	0.00105	0.0009065	0.0007482	0.0002734	0.0002734	d:Bacteria,p:Bacteroidota,c:Bacteroidia,o:Chitinophagales,f:uncultured,g:uncultured,s:uncultured_bacterium
Otu36	10	5	5	0.01062	0.002417	0.0009496	0.01397	0.01108	0.01121	0.002317	0.00177	0.001525	d:Bacteria,p:Proteobacteria,c:Gammaproteobacteria,o:Competibacterales,f:Competibacteraceae,g:Candidatus_Competibacter,s:wastewater_metagenome
Otu197	9	5	4	0.002029	0.0006619	5.755e-05	0.005151	0.002619	0.002043	0.0001583	0.001122	0.001295	d:Bacteria,p:Patescibacteria,c:Parcubacteria,o:Candidatus_Kaiserbacteria,f:Candidatus_Kaiserbacteria,g:Candidatus_Kaiserbacteria,s:uncultured_bacterium
Otu2	9	4	5	0.006791	0.000777	0.05797	0.0006187	0.004331	0.002	0.03807	0.06207	0.04938	d:Bacteria,p:Nitrospirota,c:Nitrospiria,o:Nitrospirales,f:Nitrospiraceae,g:Nitrospira,s:Nitrospira_sp.
Otu208	9	5	4	0.0003309	4.316e-05	0.001338	0.0002878	0	0.0002014	0.0008633	0.005036	0.005309	d:Bacteria,p:Bacteroidota,c:Bacteroidia,o:Bacteroidales,f:Bacteroidetes_BD2-2,g:Bacteroidetes_BD2-2,s:uncultured_bacterium
Otu110	8	2	6	0.001137	0.003842	0.001885	0.003799	0.007352	0.003568	0.002532	0.0006906	0.0008489	d:Bacteria,p:Verrucomicrobiota,c:Verrucomicrobiae,o:Pedosphaerales,f:Pedosphaeraceae,g:SH3-11,s:uncultured_Verrucomicrobia
Otu152	8	3	5	0.0002158	4.316e-05	0.01144	7.194e-05	1.439e-05	2.878e-05	0.0007482	0.004417	0.005036	d:Bacteria,p:Chloroflexi,c:Anaerolineae,o:Anaerolineales,f:Anaerolineaceae,g:UTCFX1,s:wastewater_metagenome
Otu26	8	3	5	0.006273	0.004259	0.01075	0.0008057	0.002604	0.0008489	0.0143	0.01564	0.009539	d:Bacteria,p:Proteobacteria,c:Gammaproteobacteria,o:Burkholderiales,f:Rhodocyclaceae,g:Thauera,s:bacterium_CYCU-0269
Otu286	8	6	2	0.0006475	0.002978	0.0001295	0.002259	0.005309	0.0008921	0.0003453	0.0001151	8.633e-05	d:Bacteria,p:Bdellovibrionota,c:Bdellovibrionia,o:Bdellovibrionales,f:Bdellovibrionaceae,g:OM27_clade,s:uncultured_bacterium
Otu297	8	2	6	0.001223	0.0003022	0.0001727	0.005597	0.0006475	0.0009209	0.0003309	0.0002014	0.0001439	d:Bacteria,p:Chloroflexi,c:Anaerolineae,o:Anaerolineales,f:Anaerolineaceae,g:uncultured,s:uncultured_bacterium
Otu6	8	4	4	0.01836	0.01144	0.003784	0.03427	0.02708	0.02899	0.01144	0.01281	0.01466	d:Bacteria,p:Proteobacteria,c:Gammaproteobacteria,o:Burkholderiales,f:Rhodocyclaceae,g:Dechloromonas,s:uncultured_bacterium
Otu71	8	6	2	0.002058	0.003727	0.0007194	0.004144	0.003813	0.005079	0.001281	0.001482	0.001281	d:Bacteria,p:Chloroflexi,c:Anaerolineae,o:Caldilineales,f:Caldilineaceae,g:uncultured,s:uncultured_bacterium
Otu72	8	2	6	0.005022	0.00118	2.878e-05	0.006532	0.0009352	0.004302	0.0001439	0	1.439e-05	d:Bacteria,p:Proteobacteria,c:Alphaproteobacteria,o:Rhizobiales,f:Beijerinckiaceae,g:alphaI_cluster,s:uncultured_bacterium
Otu20	7	3	4	0.006043	0.004547	0.001899	0.03462	0.01397	0.009813	0.004072	0.005568	0.008072	d:Bacteria,p:Proteobacteria,c:Gammaproteobacteria,o:Competibacterales,f:Competibacteraceae,g:Candidatus_Competibacter,s:uncultured_bacterium
Otu215	7	5	2	0.001281	0.002691	0.006216	0.0008345	0.0009209	0.0004029	0.003655	0.001741	0.00177	d:Bacteria,p:Myxococcota,c:Polyangia,o:Polyangiales,f:Polyangiaceae,g:uncultured,s:metagenome
Otu27	7	1	6	0.01183	0.006316	0.002791	0.01117	0.006762	0.01022	0.003396	0.00154	0.001424	d:Bacteria,p:Actinobacteriota,c:Actinobacteria,o:Micrococcales,f:Intrasporangiaceae,g:Lapillicoccus,s:Lapillicoccus_jejuensis
Otu1397	6	2	4	0.0003453	1.439e-05	1.439e-05	0.006201	0.0002158	0.0008201	0.0001295	0.0001439	0.0001727	d:Bacteria,p:Bdellovibrionota,c:Bdellovibrionia,o:Bdellovibrionales,f:Bdellovibrionaceae,g:Bdellovibrio,s:uncultured_delta
Otu31	6	1	5	0.0003165	0.001022	0.0006619	0.004676	0.01066	0.007827	0.001856	2.878e-05	0	d:Bacteria,p:Proteobacteria,c:Gammaproteobacteria,o:Burkholderiales,f:Nitrosomonadaceae,g:Nitrosomonas,s:uncultured_bacterium
Otu4989	6	5	1	0.0001583	0.000964	0.006446	0.0001007	0.0003309	0.0003741	0.0006762	0.0006906	0.000705	d:Bacteria,p:Spirochaetota,c:Leptospirae,o:Leptospirales,f:Leptospiraceae,g:Turneriella,s:metagenome
Otu58	6	2	4	0.0008345	0.0004173	0.0005755	0.007942	0.002662	0.0008201	0.0004892	0.0001151	0.0002878	d:Bacteria,p:Proteobacteria,c:Gammaproteobacteria,o:Competibacterales,f:Competibacteraceae,g:Candidatus_Competibacter,s:uncultured_bacterium
Otu66	6	1	5	0.0009065	0.0004892	0.0007482	0.002834	0.002374	0.005194	0.00154	0.0003022	0.0002302	d:Bacteria,p:WPS-2,c:WPS-2,o:WPS-2,f:WPS-2,g:WPS-2,s:uncultured_bacterium
Otu217	5	3	2	0.001194	0.006388	0.001223	0.002317	0.001669	0.002691	0.001122	8.633e-05	2.878e-05	d:Bacteria,p:Bacteroidota,c:Bacteroidia,o:Chitinophagales,f:uncultured,g:uncultured,s:uncultured_bacterium
Otu284	5	2	3	0.006158	0.0006906	0	5.755e-05	1.439e-05	1.439e-05	0	5.755e-05	0.0001007	d:Bacteria,p:Proteobacteria,c:Gammaproteobacteria,o:Burkholderiales,f:Comamonadaceae,g:Hydrogenophaga,s:bacterium_BH1O1
Otu39	5	4	1	0.002561	0.007151	0.004101	0.001453	0.0004316	0.001712	0.009712	0.002878	0.003885	d:Bacteria,p:Chloroflexi,c:Anaerolineae,o:1-20,f:1-20,g:1-20,s:uncultured_bacterium
Otu5	5	2	3	0.002863	0.006691	0.004158	0.01381	0.06178	0.03075	0.003928	0.002331	0.001669	d:Bacteria,p:Bacteroidota,c:Bacteroidia,o:Sphingobacteriales,f:AKYH767,g:AKYH767,s:uncultured_bacterium
Otu57	5	0	5	0.005813	0.001079	0.0008777	0.005324	0.0006187	0.002259	0.0009209	0.0001583	4.316e-05	d:Bacteria,p:Bacteroidota,c:Bacteroidia,o:Flavobacteriales,f:Flavobacteriaceae,g:Flavobacterium,s:Flavobacterium_lutivivi
Otu10	4	2	2	0.005396	0.04603	0.008216	0.02895	0.01088	0.01196	0.007583	0.0008921	0.0007194	d:Bacteria,p:Bdellovibrionota,c:Bdellovibrionia,o:Bdellovibrionales,f:Bdellovibrionaceae,g:OM27_clade,s:uncultured_bacterium
Otu107	4	1	3	0.009669	0.002863	0.001022	0.001108	0.0005611	0.0006187	0.001108	0.001439	0.001899	d:Bacteria,p:Campylobacterota,c:Campylobacteria,o:Campylobacterales,f:Arcobacteraceae,g:Arcobacteraceae,s:uncultured_bacterium
Otu118	4	1	3	0.002	0.001223	0.0004892	0.006734	0.01236	0.005352	0.001942	0.004647	0.004691	d:Bacteria,p:Chloroflexi,c:Anaerolineae,o:Ardenticatenales,f:uncultured,g:uncultured,s:uncultured_bacterium
Otu1232	4	0	4	0.01502	0.000518	0.0003885	0.009568	0.0003022	0.001007	0.0003309	0.0002158	0.0001151	d:Bacteria,p:Proteobacteria,c:Gammaproteobacteria,o:Burkholderiales,f:Rhodocyclaceae,g:Thauera,s:uncultured_bacterium
Otu133	4	3	1	0.001079	0.001194	0.005108	0.0005324	0.001367	0.0009352	0.003309	0.002403	0.002906	d:Bacteria,p:Proteobacteria,c:Gammaproteobacteria,o:Xanthomonadales,f:Xanthomonadaceae,g:Lysobacter,s:uncultured_bacterium
Otu140	4	0	4	0	4.316e-05	0.01396	0	0	0	0	0.00387	0.004633	d:Bacteria,p:Bacteroidota,c:OC31,o:OC31,f:OC31,g:OC31,s:uncultured_bacterium
Otu17	4	1	3	0.01544	0.004273	0.00187	0.002993	0.001942	0.001727	0.002144	0.002115	0.002144	d:Bacteria,p:Campylobacterota,c:Campylobacteria,o:Campylobacterales,f:Arcobacteraceae,g:uncultured,s:uncultured_bacterium
Otu205	4	3	1	0.003842	0.007741	0.0007914	0.003122	0.002691	0.004288	0.001424	0.001252	0.001295	d:Bacteria,p:Myxococcota,c:Polyangia,o:mle1-27,f:mle1-27,g:mle1-27,s:metagenome
Otu248	4	4	0	2.878e-05	0.0002878	0.004245	0.0006619	0.00246	0.005194	0.002345	0.001511	0.001194	d:Bacteria,p:Proteobacteria,c:Gammaproteobacteria,o:Pseudomonadales,f:Moraxellaceae,g:[Agitococcus]_lubricus_group,s:uncultured_bacterium
Otu48	4	2	2	0.002892	0.006806	0.002518	0.006345	0.006245	0.009266	0.006302	0.001496	0.0009928	d:Bacteria,p:Actinobacteriota,c:Acidimicrobiia,o:Microtrichales,f:Iamiaceae,g:Iamia,s:uncultured_bacterium
Otu52	4	1	3	0.01024	0.007942	0.002662	0.002921	0.002014	0.001755	0.003093	0.00364	0.003194	d:Bacteria,p:Firmicutes,c:Bacilli,o:Lactobacillales,f:Streptococcaceae,g:Streptococcus,s:Streptococcus_parasuis
Otu55	4	0	4	0.001755	0.002417	0.001842	0.01003	0.00305	0.007093	0.00423	0.001022	0.001094	d:Bacteria,p:Verrucomicrobiota,c:Verrucomicrobiae,o:Verrucomicrobiales,f:Verrucomicrobiaceae,g:uncultured,s:uncultured_bacterium
Otu101	3	0	3	0	0	0.0004029	0	0	0	0	0.007842	0.007885	d:Bacteria,p:Patescibacteria,c:Parcubacteria,o:Candidatus_Nomurabacteria,f:Candidatus_Nomurabacteria,g:Candidatus_Nomurabacteria,s:uncultured_soil
Otu115	3	0	3	1.439e-05	0	0.007352	0	0	0	4.316e-05	0.001165	0.001165	d:Bacteria,p:Nitrospirota,c:Nitrospiria,o:Nitrospirales,f:Nitrospiraceae,g:Nitrospira,s:uncultured_bacterium
Otu14	3	1	2	0.001223	0.000259	0.007324	0.001324	0.007655	0.004705	0.008072	0.003137	0.003281	d:Bacteria,p:Bacteroidota,c:Bacteroidia,o:Chitinophagales,f:Saprospiraceae,g:uncultured,s:uncultured_bacterium
Otu2055	3	0	3	0.006187	0.0002158	8.633e-05	0.0007626	0.0004604	0.0003453	0.0006187	0	0	d:Bacteria,p:Bacteroidota,c:Bacteroidia,o:Sphingobacteriales,f:Lentimicrobiaceae,g:Lentimicrobium,s:uncultured_soil
Otu388	3	0	3	0.006475	0.001784	0.0007338	0.0006619	0.0004748	0.0003309	0.0008633	0.0007482	0.0006475	d:Bacteria,p:Bacteroidota,c:Bacteroidia,o:Flavobacteriales,f:Weeksellaceae,g:Cloacibacterium,s:uncultured_bacterium
Otu61	3	1	2	0.003165	0.000259	0.0003309	0.01078	0.0006762	0.007352	0.0008921	0.0003597	0.0004604	d:Bacteria,p:Proteobacteria,c:Gammaproteobacteria,o:Chromatiales,f:Chromatiaceae,g:Halochromatium,s:uncultured_organism
Otu736	3	1	2	0.001007	0.0001295	0.0003597	0.005223	0.000777	0.0005899	0.0005755	0.0002014	0.0003741	d:Bacteria,p:Proteobacteria,c:Gammaproteobacteria,o:Competibacterales,f:Competibacteraceae,g:Candidatus_Competibacter,s:uncultured_bacterium
Otu117	2	0	2	0.003439	0.003165	0.003237	0.001784	0.002878	0.001784	0.0117	0.007266	0.009108	d:Bacteria,p:Chloroflexi,c:Anaerolineae,o:SBR1031,f:A4b,g:A4b,s:uncultured_organism
Otu12	2	1	1	0.0002014	0	0.0002302	0.004144	0.03932	0.001669	4.316e-05	4.316e-05	0	d:Bacteria,p:Patescibacteria,c:Parcubacteria,o:Candidatus_Nomurabacteria,f:Candidatus_Nomurabacteria,g:Candidatus_Nomurabacteria,s:Candidatus_Nomurabacteria
Otu143	2	0	2	0.001453	0.001712	0.0002014	0.001626	0.0009209	0.009726	0.001453	0.001468	0.001252	d:Bacteria,p:Actinobacteriota,c:Acidimicrobiia,o:Microtrichales,f:Microtrichaceae,g:uncultured,s:uncultured_bacterium
Otu185	2	1	1	0.0008057	0.005597	0.000777	0.0006331	0.001007	0.0009496	0.0004748	0.0001151	0.0001151	d:Bacteria,p:Bacteroidota,c:Bacteroidia,o:Chitinophagales,f:uncultured,g:uncultured,s:uncultured_bacterium
Otu23	2	0	2	0.01276	0.003266	0.002935	0.002187	0.000518	0.001036	0.004158	0.002129	0.001381	d:Bacteria,p:Proteobacteria,c:Gammaproteobacteria,o:Burkholderiales,f:Chitinimonadaceae,g:Chitinivorax,s:uncultured_bacterium
Otu43	2	0	2	0.002748	0.006316	0.0002158	0.009957	5.755e-05	0.0007914	8.633e-05	4.316e-05	2.878e-05	d:Bacteria,p:Proteobacteria,c:Gammaproteobacteria,o:Burkholderiales,f:Methylophilaceae,g:Methylotenera,s:uncultured_bacterium
Otu559	2	0	2	0.005108	0.000964	0.0007194	0.0004029	0.0003453	0.0001727	0.0006475	0.0004029	0.0005036	d:Bacteria,p:Proteobacteria,c:Gammaproteobacteria,o:Pseudomonadales,f:Moraxellaceae,g:Acinetobacter,s:bacterium_SM4-6
Otu56	2	1	1	0.00164	0.01341	0.01911	0.0006043	0.0005468	0.003727	0.004878	0.002475	0.002432	d:Bacteria,p:Proteobacteria,c:Gammaproteobacteria,o:Pseudomonadales,f:Moraxellaceae,g:[Agitococcus]_lubricus_group,s:uncultured_sludge
Otu77	2	0	2	0.006705	0.004446	0.00282	0.002647	0.001338	0.002158	0.003165	0.002604	0.002561	d:Bacteria,p:Actinobacteriota,c:Actinobacteria,o:Actinomycetales,f:Actinomycetaceae,g:uncultured,s:metagenome
Otu8	2	0	2	0.04246	0.01649	0.01055	0.02194	0.01161	0.01288	0.01748	0.01058	0.01119	d:Bacteria,p:Firmicutes,c:Bacilli,o:Lactobacillales,f:Carnobacteriaceae,g:Trichococcus,s:Trichococcus_pasteurii
Otu80	2	0	2	0.001165	4.316e-05	0.002532	0.00164	0.002504	0.002086	0.004964	0.0001007	0.0001007	d:Bacteria,p:Bdellovibrionota,c:Bdellovibrionia,o:Bdellovibrionales,f:Bdellovibrionaceae,g:OM27_clade,s:metagenome
Otu996	2	0	2	0.000446	0.005597	0.0008201	4.316e-05	5.755e-05	0.001669	0.0006619	2.878e-05	0.0001151	d:Bacteria,p:Verrucomicrobiota,c:Verrucomicrobiae,o:Pedosphaerales,f:Pedosphaeraceae,g:DEV114,s:uncultured_bacterium
Otu119	1	1	0	0.0008633	0.0003741	0.003266	0.002791	0.002633	0.002532	0.002216	0.007453	0.006216	d:Bacteria,p:Actinobacteriota,c:Acidimicrobiia,o:Microtrichales,f:Microtrichaceae,g:IMCC26207,s:uncultured_bacterium
Otu15	1	0	1	0.00318	2.878e-05	0.008014	0.0007626	0.00436	0.0008345	0.01797	7.194e-05	2.878e-05	d:Bacteria,p:Cyanobacteria,c:Vampirivibrionia,o:Obscuribacterales,f:Obscuribacteraceae,g:Candidatus_Obscuribacter,s:uncultured_bacterium
Otu158	1	0	1	0.0002734	0.02348	7.194e-05	0.0007194	0.0001727	0.001727	0.0004316	0.0006331	0.0004604	d:Bacteria,p:Patescibacteria,c:Parcubacteria,o:Candidatus_Nomurabacteria,f:Candidatus_Nomurabacteria,g:Candidatus_Nomurabacteria,s:uncultured_bacterium
Otu16	1	0	1	0.002619	0.009324	0.002432	0.003856	0.006331	0.01662	0.006878	0.002317	0.002676	d:Bacteria,p:Myxococcota,c:Polyangia,o:Haliangiales,f:Haliangiaceae,g:Haliangium,s:uncultured_bacterium
Otu165	1	0	1	0.00105	0.001122	0.0002158	0.003453	0.002906	0.005928	0.004719	0.002259	0.00318	d:Bacteria,p:Proteobacteria,c:Gammaproteobacteria,o:Burkholderiales,f:Comamonadaceae,g:Curvibacter,s:uncultured_bacterium
Otu19	1	0	1	0.003237	1.439e-05	0.008086	0.001439	0.01447	0.003899	0.01565	0.005237	0.008014	d:Bacteria,p:Proteobacteria,c:Gammaproteobacteria,o:Burkholderiales,f:Chitinimonadaceae,g:Chitinivorax,s:uncultured_bacterium
Otu193	1	0	1	0.0001439	4.316e-05	0.007798	0	0	0	0.0003309	0	0	d:Bacteria,p:Bacteroidota,c:Bacteroidia,o:Cytophagales,f:Microscillaceae,g:Hassallia,s:uncultured_bacterium
Otu2102	1	0	1	0.00505	0.0001151	0	0	0	0	0	0	0	d:Bacteria,p:Patescibacteria,c:Gracilibacteria,o:Gracilibacteria,f:Gracilibacteria,g:Gracilibacteria,s:uncultured_soil
Otu222	1	0	1	0.0004029	1.439e-05	0.005424	0.000187	1.439e-05	2.878e-05	0.0008633	0	1.439e-05	d:Bacteria,p:Proteobacteria,c:Gammaproteobacteria,o:Burkholderiales,f:Rhodocyclaceae,g:Ferribacterium,s:uncultured_bacterium
Otu236	1	0	1	0.003122	0.01177	0.0007914	0.003511	0.0007914	0.004173	0.001799	0.001137	0.0008633	d:Bacteria,p:Proteobacteria,c:Gammaproteobacteria,o:Burkholderiales,f:Comamonadaceae,g:uncultured,s:uncultured_Leptothrix
Otu238	1	0	1	0.0007194	0.00682	0.003928	0.0001295	0.0009352	0.004302	0.002187	0.0008777	0.0009784	d:Bacteria,p:Bacteroidota,c:Kryptonia,o:Kryptoniales,f:BSV26,g:BSV26,s:uncultured_bacterium
Otu24	1	0	1	0.003352	0.002374	0.00177	0.009309	0.004504	0.01066	0.006014	0.00364	0.003669	d:Bacteria,p:Bacteroidota,c:Bacteroidia,o:Chitinophagales,f:uncultured,g:uncultured,s:uncultured_bacterium
Otu329	1	0	1	0.00154	0.008935	1.439e-05	1.439e-05	0	0	1.439e-05	1.439e-05	2.878e-05	d:Bacteria,p:Proteobacteria,c:Gammaproteobacteria,o:Thiotrichales,f:Thiotrichaceae,g:Thiothrix,s:Thiothrix_eikelboomii
Otu35	1	0	1	0.0007914	0.00741	0.00777	0.0001727	0.000518	0.01154	0.001727	0.0006906	0.0005899	d:Bacteria,p:Bacteroidota,c:Bacteroidia,o:Sphingobacteriales,f:LiUU-11-161,g:LiUU-11-161,s:uncultured_Bacteroidetes
Otu365	1	0	1	0.006964	0.0006187	0.0005468	0.001007	0.000446	0.0004892	0.0009496	0.0003597	0.000518	d:Bacteria,p:Bacteroidota,c:Bacteroidia,o:Bacteroidales,f:Tannerellaceae,g:Macellibacteroides,s:uncultured_bacterium
Otu42	1	0	1	0.002777	0.00987	0.002187	0.008029	0.002187	0.003683	0.004057	0.001022	0.0006619	d:Bacteria,p:Bacteroidota,c:Bacteroidia,o:Chitinophagales,f:uncultured,g:uncultured,s:metagenome
Otu44	1	1	0	0.005914	0.001712	0.001381	0.001165	0.00164	0.002288	0.00528	0.0005755	0.0006187	d:Bacteria,p:Bacteroidota,c:Bacteroidia,o:Sphingobacteriales,f:env.OPS_17,g:env.OPS_17,s:metagenome
Otu97	1	0	1	0.003496	0.006935	0.001151	0.002	0.00223	0.003309	0.00177	0.001899	0.001482	d:Bacteria,p:Proteobacteria,c:Alphaproteobacteria,o:Rhodobacterales,f:Rhodobacteraceae,g:Rhodobacter,s:uncultured_bacterium
Otu1				0.03515	0.03055	0.01155	0.02596	0.1135	0.02794	0.1061	0.1018	0.1176	d:Bacteria,p:Actinobacteriota,c:Acidimicrobiia,o:Microtrichales,f:Microtrichaceae,g:Candidatus_Microthrix,s:uncultured_bacterium
Otu11				0.002187	0.01178	0.01794	0.005914	0.0227	0.001957	0.006676	0.01206	0.009396	d:Bacteria,p:Bacteroidota,c:Bacteroidia,o:Cytophagales,f:Microscillaceae,g:OLB12,s:uncultured_bacterium
Otu126				0.002547	0.00564	0.003496	0.001352	0.003698	0.006029	0.008072	0.0007626	0.0008921	d:Bacteria,p:Chloroflexi,c:Anaerolineae,o:Anaerolineales,f:Anaerolineaceae,g:uncultured,s:uncultured_bacterium
Otu157				0.001209	2.878e-05	0.0003309	0.0006762	0.0003309	0.007252	0.0002734	1.439e-05	1.439e-05	d:Bacteria,p:Patescibacteria,c:Parcubacteria,o:Candidatus_Nomurabacteria,f:Candidatus_Nomurabacteria,g:Candidatus_Nomurabacteria,s:Candidatus_Nomurabacteria
Otu1656				0.001281	0.007655	0.0009065	0.001511	2.878e-05	8.633e-05	0.001827	8.633e-05	0.0002014	d:Bacteria,p:Proteobacteria,c:Gammaproteobacteria,o:Burkholderiales,f:Rhodocyclaceae,g:Zoogloea,s:uncultured_bacterium
Otu168				0.001396	0.007496	0.004561	0.003237	0.001223	0.001525	0.002388	0.001122	0.001209	d:Bacteria,p:Bacteroidota,c:Kapabacteria,o:Kapabacteriales,f:Kapabacteriales,g:Kapabacteriales,s:uncultured_bacterium
Otu196				0	7.194e-05	0	0	0	0	0	0.006115	0.007165	d:Bacteria,p:Chloroflexi,c:Anaerolineae,o:C10-SB1A,f:C10-SB1A,g:C10-SB1A,s:metagenome
Otu22				0.001741	0.008691	0.003079	0.005223	0.006719	0.002676	0.0009496	0.003281	0.001597	d:Bacteria,p:Desulfobacterota,c:Desulfuromonadia,o:PB19,f:PB19,g:PB19,s:uncultured_delta
Otu235				0	0	4.316e-05	0	0	0	4.316e-05	0.005324	0.004446	d:Bacteria,p:Bacteroidota,c:Bacteroidia,o:Chitinophagales,f:Saprospiraceae,g:uncultured,s:uncultured_bacterium
Otu253				0.000705	0.005482	0.000187	0.0008057	0.0008777	0.00187	0.001424	0.001827	0.001568	d:Bacteria,p:Proteobacteria,c:Gammaproteobacteria,o:Pseudomonadales,f:Halomonadaceae,g:Halomonas,s:uncultured_bacterium
Otu30				0.001468	0.008216	0.01078	0.01181	0.01138	0.009324	0.01171	0.001022	0.0008921	d:Bacteria,p:Proteobacteria,c:Gammaproteobacteria,o:Pseudomonadales,f:Moraxellaceae,g:[Agitococcus]_lubricus_group,s:metagenome
Otu37				0.002403	0.0006475	0.003971	0.003957	0.007482	0.003986	0.004374	0.004331	0.00482	d:Bacteria,p:Proteobacteria,c:Gammaproteobacteria,o:Burkholderiales,f:Hydrogenophilaceae,g:uncultured,s:uncultured_Burkholderiales
Otu38				0.001496	0.007928	0.004187	0.001511	0.006374	0.003511	0.004575	0.004072	0.003237	d:Bacteria,p:Verrucomicrobiota,c:Verrucomicrobiae,o:Opitutales,f:Opitutaceae,g:Lacunisphaera,s:uncultured_bacterium
Otu46				0.0006619	0.0003165	0.0001727	0.003842	0.007971	0.00305	0.003137	0.0003597	0.0003165	d:Bacteria,p:Patescibacteria,c:Saccharimonadia,o:Saccharimonadales,f:Saccharimonadales,g:Saccharimonadales,s:metagenome
Otu49				0.006014	0.001094	0.001971	0.005842	0.009942	0.01446	0.004158	0.003496	0.004216	d:Bacteria,p:Actinobacteriota,c:Actinobacteria,o:PeM15,f:PeM15,g:PeM15,s:uncultured_bacterium
Otu508				0.001396	0.00495	0.0003885	0.0001151	0.0008921	0.0004604	0.001453	0.0006187	0.0006043	d:Bacteria,p:Proteobacteria,c:Gammaproteobacteria,o:Xanthomonadales,f:Rhodanobacteraceae,g:Ahniella,s:uncultured_bacterium
Otu544				4.316e-05	0	0.006273	0	0	0	4.316e-05	4.316e-05	1.439e-05	d:Bacteria,p:Proteobacteria,c:Gammaproteobacteria,o:Competibacterales,f:Competibacteraceae,g:Plasticicumulans,s:uncultured_bacterium
Otu62				0.009827	0.003626	0.00141	0.001971	0.001468	0.001482	0.002849	0.001669	0.001281	d:Bacteria,p:Firmicutes,c:Bacilli,o:Lactobacillales,f:Streptococcaceae,g:Streptococcus,s:Streptococcus_equinus
Otu70				0.0008201	0.001252	1.439e-05	0.006158	0.0001583	4.316e-05	0	1.439e-05	0	d:Bacteria,p:Myxococcota,c:Polyangia,o:Polyangiales,f:Polyangiaceae,g:Minicystis,s:metagenome
Otu81				0.0006331	0.005036	0.003712	0.0006906	0.002288	0.00246	0.001626	0.002288	0.002201	d:Bacteria,p:Spirochaetota,c:Leptospirae,o:Leptospirales,f:Leptospiraceae,g:Turneriella,s:Turneriella_parva
Otu9				0.00895	0.0003741	0.004403	0.007798	0.03242	0.03658	0.01496	0.01256	0.01591	d:Bacteria,p:Proteobacteria,c:Gammaproteobacteria,o:Competibacterales,f:Competibacteraceae,g:Candidatus_Competibacter,s:uncultured_bacterium

## Sheet: Edge_table
cooc_method	interactionType	name	pval	qval	weight
correl_spearman	copresence	Otu10->Otu110=correl_spearman	0.000720457	0.000814943	0.00081494
correl_spearman	copresence	Otu10->Otu217=correl_spearman	2.20455e-06	2.53523e-05	2.535e-05
correl_spearman	copresence	Otu101->Otu115=correl_spearman	4.03067e-05	0.000141415	0.923093
correl_spearman	copresence	Otu101->Otu140=correl_spearman	2.54357e-05	0.000109691	0.929412
correl_spearman	copresence	Otu105->Otu140=correl_spearman	0.000808723	0.000867386	0.858366
correl_spearman	copresence	Otu105->Otu18=correl_spearman	0.000431836	0.000581512	0.876415
correl_spearman	copresence	Otu105->Otu2=correl_spearman	1.03251e-05	6.38214e-05	0.940019
correl_spearman	copresence	Otu105->Otu26=correl_spearman	0.000472095	0.000607147	0.874038
correl_spearman	copresence	Otu107->Otu284=correl_spearman	6.21353e-05	0.000197877	0.00019788
correl_spearman	copresence	Otu110->Otu286=correl_spearman	8.77684e-05	0.000239053	0.00023905
correl_spearman	copresence	Otu110->Otu31=correl_spearman	0.000161949	0.00034553	0.89916
correl_spearman	copresence	Otu115->Otu105=correl_spearman	0.000475159	0.000607147	0.873863
correl_spearman	copresence	Otu115->Otu140=correl_spearman	4.95604e-13	1.0259e-10	0.9941
correl_spearman	copresence	Otu117->Otu26=correl_spearman	0.000748488	0.000819772	0.860767
correl_spearman	copresence	Otu118->Otu197=correl_spearman	0.000193935	0.00036495	0.00036495
correl_spearman	copresence	Otu118->Otu20=correl_spearman	3.61287e-06	3.57536e-05	0.95
correl_spearman	copresence	Otu12->Otu58=correl_spearman	3.20355e-05	0.00012057	0.00012057
correl_spearman	copresence	Otu1232->Otu27=correl_spearman	0.000128226	0.00032769	0.00032769
correl_spearman	copresence	Otu1397->Otu6=correl_spearman	3.97262e-06	3.57536e-05	0.949187
correl_spearman	copresence	Otu1397->Otu61=correl_spearman	3.84769e-05	0.000137323	0.923762
correl_spearman	copresence	Otu14->Otu80=correl_spearman	0.000839885	0.000892421	0.00089242
correl_spearman	copresence	Otu143->Otu158=correl_spearman	0.0001678	0.00034553	0.898434
correl_spearman	copresence	Otu15->Otu80=correl_spearman	2.83862e-05	0.000117222	0.00011722
correl_spearman	copresence	Otu150->Otu117=correl_spearman	0.000763166	0.00083145	0.860169
correl_spearman	copresence	Otu150->Otu95=correl_spearman	0.000659849	0.000759761	0.00075976
correl_spearman	copresence	Otu152->Otu105=correl_spearman	1.66132e-06	2.0229e-05	0.956089
correl_spearman	copresence	Otu152->Otu140=correl_spearman	0.000871011	0.000912907	0.856013
correl_spearman	copresence	Otu152->Otu208=correl_spearman	2.13265e-05	9.59691e-05	9.597e-05
correl_spearman	copresence	Otu152->Otu76=correl_spearman	0.0001678	0.00034553	0.898434
correl_spearman	copresence	Otu152->Otu95=correl_spearman	4.74706e-05	0.00015849	0.00015849
correl_spearman	copresence	Otu16->Otu48=correl_spearman	0.000540795	0.000682588	0.00068259
correl_spearman	copresence	Otu17->Otu107=correl_spearman	0.000264854	0.000476737	0.00047674
correl_spearman	copresence	Otu17->Otu284=correl_spearman	0.000182667	0.00036495	0.00036495
correl_spearman	copresence	Otu17->Otu52=correl_spearman	0.000425655	0.000581512	0.00058151
correl_spearman	copresence	Otu18->Otu150=correl_spearman	1.01456e-05	6.38214e-05	6.382e-05
correl_spearman	copresence	Otu18->Otu26=correl_spearman	0.000139063	0.000334722	0.00033472
correl_spearman	copresence	Otu18->Otu63=correl_spearman	0.000139063	0.000334722	0.00033472
correl_spearman	copresence	Otu18->Otu95=correl_spearman	8.23043e-05	0.000233383	0.00023338
correl_spearman	copresence	Otu185->Otu217=correl_spearman	0.000748488	0.000819772	0.860767
correl_spearman	copresence	Otu19->Otu14=correl_spearman	1.86111e-05	9.17262e-05	9.173e-05
correl_spearman	copresence	Otu197->Otu1397=correl_spearman	0.000355792	0.000549618	0.881388
correl_spearman	copresence	Otu2->Otu63=correl_spearman	0.00093943	0.000948595	0.0009486
correl_spearman	copresence	Otu2->Otu95=correl_spearman	0.00011893	0.000311628	0.00031163
correl_spearman	copresence	Otu20->Otu1397=correl_spearman	0.000746994	0.000819772	0.00081977
correl_spearman	copresence	Otu20->Otu197=correl_spearman	1.26648e-07	3.74515e-06	3.75e-06
correl_spearman	copresence	Otu20->Otu6=correl_spearman	6.4218e-07	1.02255e-05	1.023e-05
correl_spearman	copresence	Otu205->Otu97=correl_spearman	1.33078e-05	7.06338e-05	7.063e-05
correl_spearman	copresence	Otu2055->Otu297=correl_spearman	0.000349055	0.000549618	0.00054962
correl_spearman	copresence	Otu208->Otu105=correl_spearman	0.000484325	0.000615063	0.873345
correl_spearman	copresence	Otu208->Otu95=correl_spearman	7.30226e-06	5.2123e-05	0.943563
correl_spearman	copresence	Otu222->Otu193=correl_spearman	4.35736e-05	0.000147864	0.921954
correl_spearman	copresence	Otu23->Otu388=correl_spearman	3.92589e-06	3.57536e-05	3.575e-05
correl_spearman	copresence	Otu23->Otu559=correl_spearman	0.000396038	0.000565378	0.00056538
correl_spearman	copresence	Otu232->Otu110=correl_spearman	0.000299147	0.000504715	0.885625
correl_spearman	copresence	Otu236->Otu143=correl_spearman	7.05778e-07	1.04354e-05	1.044e-05
correl_spearman	copresence	Otu238->Otu996=correl_spearman	0.000562214	0.000701074	0.00070107
correl_spearman	copresence	Otu24->Otu165=correl_spearman	6.4218e-07	1.02255e-05	1.023e-05
correl_spearman	copresence	Otu26->Otu2=correl_spearman	0.000281836	0.000486167	0.887037
correl_spearman	copresence	Otu26->Otu63=correl_spearman	1.94874e-05	9.38115e-05	9.381e-05
correl_spearman	copresence	Otu27->Otu2055=correl_spearman	0.000396038	0.000565378	0.00056538
correl_spearman	copresence	Otu27->Otu72=correl_spearman	3.92589e-06	3.57536e-05	3.575e-05
correl_spearman	copresence	Otu284->Otu52=correl_spearman	0.000409696	0.0005788	0.877792
correl_spearman	copresence	Otu286->Otu232=correl_spearman	3.03941e-05	0.000118709	0.00011871
correl_spearman	copresence	Otu297->Otu27=correl_spearman	4.57674e-08	1.57897e-06	0.974824
correl_spearman	copresence	Otu297->Otu36=correl_spearman	6.40779e-05	0.000200971	0.915999
correl_spearman	copresence	Otu297->Otu57=correl_spearman	0.000975364	0.00097954	0.852328
correl_spearman	copresence	Otu31->Otu32=correl_spearman	0.000161949	0.00034553	0.89916
correl_spearman	copresence	Otu31->Otu5=correl_spearman	5.90105e-06	4.52414e-05	0.945615
correl_spearman	copresence	Otu31->Otu55=correl_spearman	0.000473638	0.000607147	0.00060715
correl_spearman	copresence	Otu32->Otu110=correl_spearman	0.000473638	0.000607147	0.00060715
correl_spearman	copresence	Otu32->Otu232=correl_spearman	0.000168592	0.00034553	0.00034553
correl_spearman	copresence	Otu329->Otu2102=correl_spearman	1.9448e-07	5.03217e-06	5.03e-06
correl_spearman	copresence	Otu33->Otu27=correl_spearman	0.000425655	0.000581512	0.876794
correl_spearman	copresence	Otu33->Otu297=correl_spearman	1.52405e-05	7.88694e-05	0.9357
correl_spearman	copresence	Otu33->Otu32=correl_spearman	2.11527e-05	9.59691e-05	0.93176
correl_spearman	copresence	Otu33->Otu36=correl_spearman	1.3165e-08	6.81288e-07	0.978945
correl_spearman	copresence	Otu35->Otu996=correl_spearman	0.000473097	0.000607147	0.00060715
correl_spearman	copresence	Otu36->Otu32=correl_spearman	0.000193935	0.00036495	0.895405
correl_spearman	copresence	Otu365->Otu8=correl_spearman	0.000435431	0.000581512	0.876196
correl_spearman	copresence	Otu39->Otu215=correl_spearman	0.000328887	0.000531871	0.00053187
correl_spearman	copresence	Otu43->Otu1232=correl_spearman	8.43604e-05	0.000235981	0.911401
correl_spearman	copresence	Otu48->Otu42=correl_spearman	0.000638303	0.000759761	0.865546
correl_spearman	copresence	Otu4989->Otu56=correl_spearman	0.000660662	0.000759761	0.864531
correl_spearman	copresence	Otu5->Otu110=correl_spearman	8.0801e-05	0.000232303	0.0002323
correl_spearman	copresence	Otu5->Otu32=correl_spearman	0.000396038	0.000565378	0.00056538
correl_spearman	copresence	Otu52->Otu107=correl_spearman	4.57674e-08	1.57897e-06	1.58e-06
correl_spearman	copresence	Otu55->Otu32=correl_spearman	9.24733e-06	6.38066e-05	0.941176
correl_spearman	copresence	Otu55->Otu33=correl_spearman	0.000903721	0.000935352	0.00093535
correl_spearman	copresence	Otu559->Otu388=correl_spearman	0.000304779	0.000504715	0.00050471
correl_spearman	copresence	Otu559->Otu77=correl_spearman	2.41781e-06	2.63414e-05	0.953269
correl_spearman	copresence	Otu57->Otu1232=correl_spearman	2.86288e-10	2.96308e-08	0.987395
correl_spearman	copresence	Otu57->Otu27=correl_spearman	0.000193935	0.00036495	0.895405
correl_spearman	copresence	Otu57->Otu43=correl_spearman	0.000165297	0.00034553	0.898742
correl_spearman	copresence	Otu57->Otu72=correl_spearman	0.000304779	0.000504715	0.885179
correl_spearman	copresence	Otu58->Otu33=correl_spearman	0.000686823	0.000781167	0.00078117
correl_spearman	copresence	Otu58->Otu736=correl_spearman	0.000650559	0.000759761	0.00075976
correl_spearman	copresence	Otu6->Otu118=correl_spearman	0.000193935	0.00036495	0.00036495
correl_spearman	copresence	Otu6->Otu197=correl_spearman	3.1219e-07	6.64526e-06	6.65e-06
correl_spearman	copresence	Otu61->Otu736=correl_spearman	0.000856567	0.00090464	0.00090464
correl_spearman	copresence	Otu63->Otu105=correl_spearman	0.000153377	0.00034553	0.900259
correl_spearman	copresence	Otu63->Otu133=correl_spearman	0.000193935	0.00036495	0.00036495
correl_spearman	copresence	Otu63->Otu215=correl_spearman	0.000396038	0.000565378	0.00056538
correl_spearman	copresence	Otu66->Otu31=correl_spearman	0.000396038	0.000565378	0.878669
correl_spearman	copresence	Otu66->Otu32=correl_spearman	0.000396038	0.000565378	0.878669
correl_spearman	copresence	Otu66->Otu33=correl_spearman	0.000208767	0.000385846	0.893819
correl_spearman	copresence	Otu66->Otu55=correl_spearman	0.000193935	0.00036495	0.895405
correl_spearman	copresence	Otu66->Otu58=correl_spearman	0.00093943	0.000948595	0.853564
correl_spearman	copresence	Otu71->Otu33=correl_spearman	0.000435431	0.000581512	0.876196
correl_spearman	copresence	Otu71->Otu36=correl_spearman	1.33078e-05	7.06338e-05	0.937247
correl_spearman	copresence	Otu72->Otu1232=correl_spearman	0.000427719	0.000581512	0.876667
correl_spearman	copresence	Otu72->Otu297=correl_spearman	1.40119e-06	1.81279e-05	1.813e-05
correl_spearman	copresence	Otu72->Otu33=correl_spearman	0.000151988	0.00034553	0.00034553
correl_spearman	copresence	Otu72->Otu36=correl_spearman	0.0001678	0.00034553	0.898434
correl_spearman	copresence	Otu76->Otu105=correl_spearman	0.00011893	0.000311628	0.00031163
correl_spearman	copresence	Otu76->Otu2=correl_spearman	6.1472e-05	0.000197877	0.916667
correl_spearman	copresence	Otu76->Otu208=correl_spearman	0.000473097	0.000607147	0.00060715
correl_spearman	copresence	Otu77->Otu23=correl_spearman	3.21027e-07	6.64526e-06	0.96624
correl_spearman	copresence	Otu77->Otu388=correl_spearman	4.40843e-06	3.65018e-05	3.65e-05
correl_spearman	copresence	Otu8->Otu2055=correl_spearman	0.000198037	0.000369311	0.00036931
correl_spearman	copresence	Otu95->Otu101=correl_spearman	0.000390218	0.000565378	0.879049
correl_spearman	copresence	Otu95->Otu105=correl_spearman	2.98914e-05	0.000118709	0.927273
correl_spearman	copresence	Otu95->Otu76=correl_spearman	1.03251e-05	6.38214e-05	0.940019
correl_spearman	mutualExclusion	Otu10->Otu76=correl_spearman	0.000328887	0.000531871	0.00053187
correl_spearman	mutualExclusion	Otu10->Otu95=correl_spearman	0.000272841	0.00048272	0.00048272
correl_spearman	mutualExclusion	Otu105->Otu286=correl_spearman	1.2013e-05	6.72077e-05	6.721e-05
correl_spearman	mutualExclusion	Otu118->Otu39=correl_spearman	0.000614266	0.000747959	0.00074796
correl_spearman	mutualExclusion	Otu12->Otu150=correl_spearman	3.32e-05	0.000122721	0.00012272
correl_spearman	mutualExclusion	Otu1397->Otu4989=correl_spearman	9.20316e-05	0.00024741	-0.90988
correl_spearman	mutualExclusion	Otu150->Otu5=correl_spearman	0.000637638	0.000759761	-0.865577
correl_spearman	mutualExclusion	Otu17->Otu248=correl_spearman	1.3165e-08	6.81288e-07	6.8e-07
correl_spearman	mutualExclusion	Otu18->Otu27=correl_spearman	0.000660662	0.000759761	0.00075976
correl_spearman	mutualExclusion	Otu18->Otu58=correl_spearman	0.000139063	0.000334722	0.00033472
correl_spearman	mutualExclusion	Otu185->Otu208=correl_spearman	8.62478e-05	0.000238044	0.00023804
correl_spearman	mutualExclusion	Otu197->Otu215=correl_spearman	8.0801e-05	0.000232303	-0.912142
correl_spearman	mutualExclusion	Otu197->Otu4989=correl_spearman	5.22315e-05	0.000171618	-0.919224
correl_spearman	mutualExclusion	Otu2->Otu232=correl_spearman	2.75899e-05	0.000116553	0.00011655
correl_spearman	mutualExclusion	Otu2->Otu286=correl_spearman	0.000660662	0.000759761	0.00075976
correl_spearman	mutualExclusion	Otu2->Otu32=correl_spearman	0.000128226	0.00032769	0.00032769
correl_spearman	mutualExclusion	Otu20->Otu39=correl_spearman	0.000328887	0.000531871	0.00053187
correl_spearman	mutualExclusion	Otu205->Otu105=correl_spearman	0.000643733	0.000759761	-0.865297
correl_spearman	mutualExclusion	Otu205->Otu152=correl_spearman	0.000427719	0.000581512	-0.876667
correl_spearman	mutualExclusion	Otu205->Otu76=correl_spearman	0.000281836	0.000486167	-0.887037
correl_spearman	mutualExclusion	Otu208->Otu110=correl_spearman	0.000748488	0.000819772	-0.860767
correl_spearman	mutualExclusion	Otu215->Otu1397=correl_spearman	0.000411032	0.0005788	0.0005788
correl_spearman	mutualExclusion	Otu215->Otu20=correl_spearman	0.000155365	0.00034553	-0.9
correl_spearman	mutualExclusion	Otu215->Otu6=correl_spearman	6.4218e-07	1.02255e-05	-0.962352
correl_spearman	mutualExclusion	Otu215->Otu71=correl_spearman	0.000281836	0.000486167	0.00048617
correl_spearman	mutualExclusion	Otu217->Otu208=correl_spearman	0.000349055	0.000549618	0.00054962
correl_spearman	mutualExclusion	Otu217->Otu95=correl_spearman	3.16867e-05	0.00012057	-0.92648
correl_spearman	mutualExclusion	Otu232->Otu105=correl_spearman	0.000295916	0.000504715	-0.885884
correl_spearman	mutualExclusion	Otu232->Otu150=correl_spearman	0.000777789	0.000838554	-0.859582
correl_spearman	mutualExclusion	Otu232->Otu18=correl_spearman	0.000446276	0.000592174	-0.875545
correl_spearman	mutualExclusion	Otu232->Otu208=correl_spearman	0.000889812	0.000925583	-0.855327
correl_spearman	mutualExclusion	Otu248->Otu107=correl_spearman	0.000161697	0.00034553	-0.899191
correl_spearman	mutualExclusion	Otu284->Otu14=correl_spearman	4.30719e-05	0.000147864	-0.922125
correl_spearman	mutualExclusion	Otu284->Otu248=correl_spearman	1.04827e-05	6.38214e-05	6.382e-05
correl_spearman	mutualExclusion	Otu286->Otu152=correl_spearman	2.24115e-05	9.87059e-05	-0.931034
correl_spearman	mutualExclusion	Otu286->Otu208=correl_spearman	4.17584e-06	3.60166e-05	-0.948753
correl_spearman	mutualExclusion	Otu286->Otu95=correl_spearman	1.2013e-05	6.72077e-05	-0.938384
correl_spearman	mutualExclusion	Otu297->Otu150=correl_spearman	0.000873215	0.000912907	-0.855932
correl_spearman	mutualExclusion	Otu297->Otu18=correl_spearman	0.000370427	0.000563812	-0.880374
correl_spearman	mutualExclusion	Otu31->Otu18=correl_spearman	0.000776229	0.000838554	-0.859645
correl_spearman	mutualExclusion	Otu32->Otu105=correl_spearman	0.000336407	0.000539815	0.00053982
correl_spearman	mutualExclusion	Otu32->Otu150=correl_spearman	0.000748488	0.000819772	0.00081977
correl_spearman	mutualExclusion	Otu32->Otu18=correl_spearman	2.88809e-05	0.000117222	-0.927735
correl_spearman	mutualExclusion	Otu32->Otu26=correl_spearman	0.000840686	0.000892421	-0.857143
correl_spearman	mutualExclusion	Otu33->Otu105=correl_spearman	0.000609748	0.000747959	-0.866881
correl_spearman	mutualExclusion	Otu33->Otu150=correl_spearman	0.000264854	0.000476737	-0.888486
correl_spearman	mutualExclusion	Otu33->Otu18=correl_spearman	7.94689e-07	1.09667e-05	-0.961048
correl_spearman	mutualExclusion	Otu33->Otu26=correl_spearman	0.000686823	0.000781167	-0.863374
correl_spearman	mutualExclusion	Otu36->Otu105=correl_spearman	0.000184164	0.00036495	0.00036495
correl_spearman	mutualExclusion	Otu36->Otu133=correl_spearman	0.000155365	0.00034553	0.00034553
correl_spearman	mutualExclusion	Otu36->Otu18=correl_spearman	6.65424e-05	0.000205586	-0.915386
correl_spearman	mutualExclusion	Otu36->Otu63=correl_spearman	5.90105e-06	4.52414e-05	4.524e-05
correl_spearman	mutualExclusion	Otu39->Otu197=correl_spearman	8.0801e-05	0.000232303	0.0002323
correl_spearman	mutualExclusion	Otu39->Otu6=correl_spearman	0.000396038	0.000565378	-0.878669
correl_spearman	mutualExclusion	Otu44->Otu119=correl_spearman	0.000396038	0.000565378	-0.878669
correl_spearman	mutualExclusion	Otu48->Otu76=correl_spearman	0.00093943	0.000948595	-0.853564
correl_spearman	mutualExclusion	Otu48->Otu95=correl_spearman	0.00097954	0.00097954	0.00097954
correl_spearman	mutualExclusion	Otu4989->Otu61=correl_spearman	0.000427719	0.000581512	-0.876667
correl_spearman	mutualExclusion	Otu4989->Otu736=correl_spearman	0.000370427	0.000563812	0.00056381
correl_spearman	mutualExclusion	Otu5->Otu95=correl_spearman	0.000272841	0.00048272	0.00048272
correl_spearman	mutualExclusion	Otu52->Otu248=correl_spearman	0.000614266	0.000747959	0.00074796
correl_spearman	mutualExclusion	Otu56->Otu197=correl_spearman	0.000193935	0.00036495	0.00036495
correl_spearman	mutualExclusion	Otu58->Otu150=correl_spearman	6.19436e-06	4.5794e-05	-0.945156
correl_spearman	mutualExclusion	Otu6->Otu4989=correl_spearman	0.000139063	0.000334722	0.00033472
correl_spearman	mutualExclusion	Otu6->Otu63=correl_spearman	0.000161949	0.00034553	0.00034553
correl_spearman	mutualExclusion	Otu63->Otu197=correl_spearman	0.000551534	0.000691925	0.00069192
correl_spearman	mutualExclusion	Otu63->Otu20=correl_spearman	0.00093943	0.000948595	-0.853564
correl_spearman	mutualExclusion	Otu63->Otu33=correl_spearman	2.11527e-05	9.59691e-05	9.597e-05
correl_spearman	mutualExclusion	Otu66->Otu18=correl_spearman	0.000354442	0.000549618	-0.881483
correl_spearman	mutualExclusion	Otu71->Otu105=correl_spearman	0.000153377	0.00034553	-0.900259
correl_spearman	mutualExclusion	Otu71->Otu133=correl_spearman	8.0801e-05	0.000232303	-0.912142
correl_spearman	mutualExclusion	Otu71->Otu152=correl_spearman	0.000304779	0.000504715	-0.885179
correl_spearman	mutualExclusion	Otu71->Otu26=correl_spearman	0.000638303	0.000759761	-0.865546
correl_spearman	mutualExclusion	Otu71->Otu63=correl_spearman	3.68701e-05	0.000133897	-0.92437
correl_spearman	mutualExclusion	Otu72->Otu133=correl_spearman	0.0001678	0.00034553	0.00034553
correl_spearman	mutualExclusion	Otu72->Otu2=correl_spearman	0.000660662	0.000759761	-0.864531
correl_spearman	mutualExclusion	Otu76->Otu217=correl_spearman	8.0801e-05	0.000232303	0.0002323
correl_spearman	mutualExclusion	Otu76->Otu232=correl_spearman	0.000133297	0.000334722	0.00033472
correl_spearman	mutualExclusion	Otu76->Otu286=correl_spearman	0.000354442	0.000549618	0.00054962
correl_spearman	mutualExclusion	Otu76->Otu32=correl_spearman	0.00093943	0.000948595	0.0009486
correl_spearman	mutualExclusion	Otu95->Otu110=correl_spearman	0.000231757	0.000424546	0.00042455
correl_spearman	mutualExclusion	Otu95->Otu232=correl_spearman	1.15938e-05	6.72077e-05	6.721e-05
correl_spearman	mutualExclusion	Otu95->Otu32=correl_spearman	1.58817e-05	8.01834e-05	-0.93522
correl_spearman	mutualExclusion	Otu95->Otu33=correl_spearman	0.000609748	0.000747959	0.00074796
correl_spearman	mutualExclusion	Otu95->Otu36=correl_spearman	0.000726356	0.00081715	-0.861684
