# Supplementary material for: The structure of microbial communities of activated sludge of large-scale wastewater treatment plants in the city of Moscow
Source: Sci Rep. 2022 Mar 2;12:3458. doi: 10.1038/s41598-022-07132-4 (PMC8891259; doi:10.1038/s41598-022-07132-4)
Supplement: Supplementary file 8 — Supplementary Table S6. [file 41598_2022_7132_MOESM8_ESM.xls]

## Sheet: Table S6
	Table S6. The reletive abundancies of OTUs from global core bacterial community in Moscow WWTPs

## Sheet: Table S6 data
WWTP			WWTP1	WWTP7	WWTP2	WWTP3	WWTP4	WWTP5	WWTP6	WWTP8	WWTP9
Technology			AE (SF)	AE (CAS)	N-DN	UCT	UCT	UCT	UCT	UCT	UCT
OTU ID_taxonomy	Global average share	Moscow average share	Relative abundance (% of the total 16S rRNA gene reads)
OTU1_g_Dokdonella	0.0114	0.00338593	0.00191348	0.00207022	0.0082228	0.000964456	0.00223643	0.00139035	0.00560708	0.00393925	0.00412928
OTU4_g_Zoogloea	0.0089	0.00580286	0.00987601	0.0221354	0.00283882	0.00475159	0.000603565	0.00135337	0.00808214	0.00137979	0.00120501
OTU6_g_Nitrospira	0.0075	0.0301694	0.00865694	0.00103043	0.0709314	0.000878615	0.00551831	0.00280288	0.0455441	0.0753513	0.060811
OTU7_g_Arcobacter	0.0043	0.00535345	0.0206547	0.00600457	0.00228085	0.00425169	0.00283999	0.00238134	0.00321605	0.00341261	0.00313918
OTU10_f_Comamonadaceae	0.0058	0.0231299	0.0291497	0.0347628	0.0162204	0.0198799	0.0161023	0.0279105	0.0227262	0.0207706	0.0206464
OTU11_f_Chitinophagaceae	0.0073	0.00499909	0.00361092	0.0118686	0.00306397	0.0116795	0.00467224	0.00601251	0.00302507	0.000621432	0.000437489
OTU12_f_Moraxellaceae	0.0082	0.0278456	0.00977571	0.0473059	0.0572366	0.0298881	0.0274191	0.0295153	0.0313355	0.0095532	0.00858092
OTU16_c_ b-proteobacteria	0.0044	0.000543018	0.00079471	0.000177983	0.000137047	0.000156535	0.0010778	0.00159002	0.000924327	2.10655e-05	7.67525e-06
OTU17_g_Cloacibacterium	0.0034	0.00222663	0.0099223	0.00267911	0.00110616	0.00139366	0.000851458	0.000732151	0.00116878	0.00121127	0.000974756
OTU19_g_Haliangium	0.0058	0.00542488	0.00247672	0.000440273	0.01392	5.04951e-06	5.38898e-06	7.39547e-06	0.0100759	0.0090371	0.012856
OTU20_g_Rhodoferax	0.0058	0.00515031	0.0122833	0.00686638	0.00266262	0.00663506	0.00237654	0.0047257	0.00443066	0.00331782	0.00305475
OTU23_f_Saprospiraceae	0.0033	0.000824815	0.0011342	0.00242618	0.000362195	0.00112604	0.00015628	0.000835688	0.00110767	0.000136926	0.000138154
OTU25_g_Ca. Accumulibacter	0.0022	0.0108305	0.00890384	0.014173	0.00161519	0.0160069	0.00716195	0.0115813	0.00815853	0.0127657	0.0171081
OTU31_c_b-proteobacteria	0.0027	0.0146277	0.023633	0.00533948	0.0158387	0.00629169	0.0216098	0.00678164	0.0269354	0.0113122	0.0139075
OTU33_g_Zymomonas	0.0024	0.0010742	0.000586388	0.000693195	0.00128237	0.000757427	0.000565843	0.000894851	0.00110767	0.00193803	0.00184206
OTU37_g_Ca. Accumulimonas	0.0023	0.0026538	0.00106476	0.00864621	0.000371984	0.00131287	0.00164364	0.00329098	0.00201671	0.00326515	0.00227187
OTU38_f_Xanthomonadaceae	0.0026	0.0018609	0.00209094	0.00759705	0.000665655	0.00020703	0.00111552	0.000658196	0.00217713	0.00136926	0.000867303
OTU40_f_Comamonadaceae	0.0032	0.00243209	0.0144437	0.00267911	0.000371984	0.000858417	0.000722123	0.000761733	0.000580569	0.000726759	0.000744499
OTU48_g_Turneriella	0.0025	0.00518279	0.00104933	0.00828088	0.0163673	0.00125733	0.00373995	0.00411927	0.00326952	0.00400244	0.0045591
OTU49_g_Acinetobacter	0.0022	0.00429955	0.0176919	0.00466502	0.00269199	0.00291357	0.00160591	0.00112411	0.0036362	0.00243306	0.00193416
OTU204_g_Sulfuritalea	0.0023	0.00456402	0.00524663	0.00762515	0.00429739	0.00374674	0.00412257	0.00419323	0.00298688	0.0046976	0.00415998
OTU1830_f_Comamonadaceae	0.0038	0.00279765	0.00666631	0.00584532	0.00111595	0.00255	0.00169214	0.00241832	0.00210838	0.00140086	0.00138154
OTU2646_f_Comamonadaceae	0.0029	0.000367762	0.000578672	0.000402803	0.000117469	0.000424159	0.000274838	0.000502892	0.000313202	0.000358113	0.000337711
OTU45114_f_Comamonadaceae	0.0032	0.00113517	0.00124993	0.00361586	0.00148794	0.000151485	0.000145502	0.000628615	0.00106947	0.00108487	0.000782875
OTU64195_f_Rhodocyclaceae	0.0033	5.61057e-07	0	0	0	5.04951e-06	0	0	0	0	0
OTU79264_f_Rhodocyclaceae	0.0054	0.00612248	0.00593332	0.00395309	0.00861436	0.000949308	0.00199931	0.00104276	0.0120545	0.0129342	0.00762152
OTU86911_f_Comamonadaceae	0.0023	2.61017e-05	5.40094e-05	1.8735e-05	0	1.51485e-05	2.15559e-05	2.21864e-05	5.34735e-05	4.2131e-05	7.67525e-06
OTU94397_g_Dechloromonas	0.0046	0.00756605	0.0292422	0.00230441	0.00126279	0.0214705	0.00262443	0.00284725	0.0029334	0.00228561	0.00312382
Total	0.124	0.180397	0.228684	0.213607	0.235084	0.140528	0.112904	0.120125	0.206644	0.189368	0.17663
